# Supplementary material for: COVID-19 Vaccine Acceptance among Liver Transplant Recipients
Source: Vaccines (Basel). 2021 Nov 11;9(11):1314. doi: 10.3390/vaccines9111314 (PMC8619490; doi:10.3390/vaccines9111314)
Supplement: Supplementary file 1 [file vaccines-09-01314-s001.zip]

Archive with 1 entries (1 files):
- vaccines-1418290-supplementary.pdf
